# Supplementary material for: Research progress in the prevention and treatment of radiation-induced heart disease
Source: Front Pharmacol. 2025 Dec 19;16:1745302. doi: 10.3389/fphar.2025.1745302 (PMC12757264; doi:10.3389/fphar.2025.1745302)
Supplement: Supplementary file 1 [file Table1.xlsx]

## Sheet: Sheet1
Table 1 summary of studies investigating the effect of different drug classes on Radiation-Induced or Anthracycline-Induced Cardiotoxicity
Drug class	Drug	Disease	Target	Observations	References
Statins	Atorvastatin	Radiation-Induced cardiotoxicity	Atorvastatin can dose-dependently reduce the expression of TGF-β1, Smad3/P-Smad3, ROCK I, and p-Akt in Sprague-Dawley rats	Atorvastatin ameliorates radiation-induced cardiac fibrosis in rats	Zhang et al., 2015
	Fluvastatin	Anthracycline-Induced Cardiotoxicity	Fluvastatin decrease nitrotyrosine expression in the heart, enhance mitochondrial antioxidant enzyme SOD2 expression, and inhibit the mitochondrial apoptotic pathway	Fluvastatin improved LV function (LV pressure, +24%; dp/dtmax, +87%; cardiac output, +87%; P < 0.05) when compared with untreated doxorubicin mice	Riad et al., 2009
ACEIs	Lisinopril	Radiation-Induced cardiotoxicity	Lisinopril mitigates radiation-induced mitochondrial defects in rat heart and blood cells	Lisinopril exhibited reduced left ventricular diastolic dysfunction and posterior wall thickness, along with increased maximal mitochondrial respiration and reserve capacity	Ortiz de Choudens et al., 2022
	Captopril	Radiation-Induced cardiotoxicity	Captopril inhibits the renin-angiotensin system and scavenges free radicals.	Captopril reduced radiation-induced pleural and pericardial effusions and cardiac fibrosis, thereby improving left ventricular end-diastolic pressure.	van der Veen et al., 2015
Antioxidants	Sodium tanshinone IIA sulfonate (STS)	Radiation-Induced cardiotoxicity	STS reduces cTnT leakage, p38/p-p38, and caspase-3 expression while increasing Bcl-2/BAX expression in primary cardiomyocytes (PCMs) from Sprague-Dawley (SD) rats	STS alleviated X-ray-induced damage to PCMs and mitigated the changes in protein expression triggered by X-ray radiation	Ma et al., 2024
	Astragaloside IV (AST)	Radiation-Induced cardiotoxicity	AST reduce ROS production in cardiac fibroblasts (CFs) from irradiated rats and decrease Col-1, TGF-β1, and p-Smad2/3 expression while inhibiting the downregulation of TIMP1 and Smad7 genes induced by X-rays.	attenuates radiation-induced cardiac fibrotic damage	Gu et al., 2014
	Zingerone	Radiation-Induced cardiotoxicity	Zingerone improves oxidative stress status, marked by decreased malondialdehyde levels, increased glutathione content, and enhanced catalase activity, while reducing inflammation markers in rats.	Zingerone pre-treatment significantly reduced the abnormalities in heart histology and the increase in the cardiotoxicity indices induced by cisplatin or γ-radiation.	Soliman et al., 2018
	Pentoxifylline (PTXF)	Radiation-Induced cardiotoxicity	PTXF downregulates the expression of pro-inflammatory cytokines (TNF-α and IL-6) by inhibiting NF-κB activation, and inhibit TGFβ1 mRNA expression.	PTXF reduce radiation fibrosis	Levy and Chargari, 2011
	Hesperidin	Radiation-Induced cardiotoxicity	Hesperidin significantly reduced collagen deposition percentage, lipid peroxidation, and malondialdehyde (MDA) activity while enhancing superoxide dismutase (SOD) activity in rats undergoing radiotherapy	Hesperidin reduced myocardial oxidative damage, inflammatory response, and fibrosis	Koosha and Sheikhzadeh, 2022
	crocin	Anthracycline-Induced Cardiotoxicity	Crocin can significantly decrease apoptosis through a reduction in ROS production and DNA damages	Crocin significantly attenuated doxorubicin-induced cardiotoxicity.	Motlagh et al., 2021
Aldosterone receptor antagonists	Spironolactone (SP)	Anthracycline-Induced Cardiotoxicity	SP inhibited the increased expression of TGF-β1 and phosphorylated-Smad3	SP reduced cardiac fibrosis, apoptotic cell number, and cardiac collagen volume fraction.	Liu et al., 2016
		Cardiovascular toxicity induced by concomitant trastuzumab and thoracic radiotherapy	SP suppressed the expression of TGF-β1	SP effectively improved cardiac fibrosis induced by trastuzumab and radiotherapy in rats.	Yavas et al., 2017
Biguanides	metformin	Radiation-Induced cardiotoxicity	Metformin inhibited radiation-induced senescence phenotypes, increasing the expression of DNA repair-related genes	Metformin suppressed IR-induced senescence phenotypes	Park et al., 2022
Ubiquitous endogenous peptide	N-acetyl-Ser-Asp-Lys-Pro (Ac-SDKP)	Radiation-Induced cardiotoxicity	Ac-SDKP inhibiting radiation-induced carbohydrate-binding surface protein Mac-2 release and reducing the expression of transforming growth factor β1 (TGF-β1), collagen I, and collagen III in irradiated cardiac fibroblasts	Ac-SDKP inhibited inflammation, fibrosis, and reduced macrophage activation in radiation-induced cardiotoxicity.	Sharma et al., 2018
